# Supplementary material for: The Use of Gamification in the Self-Management of Patients With Chronic Diseases: Scoping Review
Source: JMIR Serious Games. 2023 Dec 22;11:e39019. doi: 10.2196/39019 (PMC10770795; doi:10.2196/39019)
Supplement: Multimedia Appendix 2 [file games_v11i1e39019_app2.xlsx]

## Sheet: Appendix 2. Data extraction
Appendix 2. Data extraction
NO.	Author	Country	Year	Study Design	Objective Population	Sample Size/Age	Gamification realization forms	Theoretical framework /Key concepts	Game Design Elements	Gamification's Function in Chronic Disease Self-management	Evaluation of Gamification Design	Key Findings
1	Wardini et al [65]	Canada	2013	Experimental study: Pilot Project	COPD patients	n = 32: 21 women, 11 men; Mean (±SD) age: 66±9 years	AVG (Commercial AVG)	\	①Points ②Human-computer interaction	Promoting physical activity	①User Satisfaction: Self-designed questionnaire ②Participation: Statistical results	The average score of COPD patients' satisfaction with video games was 8.0 ± 2.6/10, the attendance rate was 64 ± 35%, and the compliance rate was 76%. Compared with the traditional lung rehabilitation program, the Nintendo Wii system was with more availability and participation, which was helpful to patients with COPD to adhere to exercise.
2	Simmich et al [27]	Australia	2021	Observational study： Qualitative Research	COPD patients	n = 19: 11 females, 8 males; Mean (±SD) age: 70±6 years	AVG (Commercial AVG) + Wearable activity tracker	Social cognitive theory	Social mechanism	①Promoting physical activity ②Providing psychological support	User experience: from interview	①Health benefits should be particularly important as motivation for using AVGs as a form of physical activity, the desire to play games for physical or mental health benefits or enjoyment. ②The motivation of social elements is that users can enjoy a good time playing games with their families. However, the difficulty of some games prevents many elderly people from sharing them with others. ③The c…
3	Parent et al [66]	Canada	2018	Experimental study： Mixed Research	COPD patients	n = 14: 6 women, 8 men; Mean (±SD) age: 71±7 years	AVG (Commercial AVG)	\	①Restriction mechanism ②Human-computer interaction	Promoting physical activity	User experience: from interview	①Dyspnea was the main reason expressed by all participants at the end of the exergame. The Borg's Dyspnea value of different games had no significant difference, but there was a difference in leg muscle fatigue (P = 0.018). ②Most patients experienced fun during playing games, even if they had high physical requirements. However, for older participants who had difficulty understanding the instruct…
4	Burkow et al [37]	Norway	2018	Experimental study： Mixed Research	COPD patients	n = 10: 7 women, 3 men; 6 participants at the age group of 65-74	Software + communication	"Virtual group"	①Collaboration mechanism ②Human-computer interaction ③Avatars	①Promoting physical activity ②Providing psychological support	①Usability: System Usability Scale (SUS) ②User experience: from interview	①The average SUS score for the participants was 80.5 (range 67.5–95, median 85), and the attendance of the virtual group exercises was 77%, indicating good usability of the technology in this context. ②The physical activity of participants increased by an average of 3 times per week compared with the baseline level. Participants believed that updating the status in the application could enable te…
5	Stellefson et al [36]	the United State	2018	Other studies: Introduction of the gamification design	COPD patients	\	Software + communication	"Virtual group"	①Points ②Badge ③Social mechanism ④Share mechanism	Providing psychological support	\	Health practitioners could better understand patients’ knowledge, attitude, and behaviors, and interaction between patients could help provide emotional support, strengthen knowledge dissemination, strengthen community empowerment of patients and their families, and help improve patients’ self-management capabilities, release the burden of disease.
6	Sutanto et al [67]	Indonesia	2019	Experimental study: Randomized Controlled Trial	COPD patients	n = 20: 1 woman, 19 men; Mean (±SD) age in the conrol group: 65.6±4.7 years; Mean (±SD) age in the experiment group: 65.1±7.5 years	AVG (Commercial AVG)	\	Points	Promoting physical activity	Economic cost	There were significant differences in exercise endurance (6MWD, SGRQ) between the two groups before and after the intervention, but there was no significant difference in the degree of dyspnea (mMRC). It showed that the addition of Nintendo Wii Fit system was feasible, but it did not add additional benefits besides increasing the cost of exercise
7	Vatansever et al [45]	the United State	2021	Literature study: Review	Cancer survivors	Contain sample n = 242: 230 females, 12 men Median age:53	AVG (Experimental AVG)	Flow theory	Human-computer interaction	①Promoting symptom management ②Promoting cognitive function ③Providing psychological support	\	①The main advantage of gamification interventions was that patients will be closer to the real world than traditional methods.Gamification interventions could provide an attractive environment through attractive pictures and sounds, and help cancer patients get rid of the negative situation of focusing on the vicious circle. The storyline element could be used to attract and motivate patients to …
8	Krebs et al [50]	the United State	2019	Experimental study: Randomized Controlled Trial	Cancer survivors	n = 38: 71% of those were females. 40% of participants were between the age of 50-59	AVG (Experimental AVG)	Social cognitive theory	①Avatars ②Points ③Badge ④Storyline	Providing psychological support	\	①The recruitment rate was 27.7% (38/137), and the reserve rate of the game trunk was 38.09% (8/21), with an average clearance rate of only 2.5/10 customs. The older patients who used tablet computers in the past were important predictors of improving the use of the game. ②8 participants completed satisfaction survey: 7/8 could relate to the characteers; 6/8 would apply what they had learned in th…
9	Constantinescu et al [29]	Canada	2017	Observational study： Qualitative Research	Cancer survivors	n = 10: 4 women, 6 men; Mean (±SD) age: 60.1±7.82 years	AVG (Commercial AVG + Experimental AVG)	"Visual biofeedback"	Human-computer interaction	①Promoting symptom management ②Providing psychological support	User experience: from interview	①6 topics were extracted, including the benefits of swallowing function rehabilitation, clinical appointment, treatment, cognition of rehabilitation, personal impact and potential influencing factors.Both facilitators and barriers to the link in adherence to the gap perceived by patients between their current function and their goals. ②Most patients described various barriers to adherence that re…
10	Hoffmann et al [62]	Germany*	2018	Other studies: Introduction of the gamification design	Cancer survivors	\	AVG (Experimental AVG)	\	①Restriction mechanism ②Progress bar ③Avatars	Promoting symptom management	\	①Gamification design: cancer patients play the mayor of the anti-cancer city, complete the construction of towns and management of citizens through strategies, endow users with a sense of mission, and improve the self-efficacy of cancer management. ②Design difficulty: The research of serious games effect was of many aspects, even if the comparison between the same type of research is difficult, a…
11	Navarro-Alamán et al [32]	Spain	2020	Experimental study: Pilot Project	Cancer survivors	n = 15: 8 women, 7 men; Mean (±SD) age: 40.53±16.85 years	AVG (Experimental AVG)	①"Patient-reported outcome" ②Information-motivation-behavioral skills model of behavior change	①Human-computer interaction ②Social mechanism ③Challenge mechanism	①Promoting symptom management ②Providing psychological support	①Usability: System Usability Scale (SUS) ②Accessibility: Ease of Use Scale (USE) ③User experience: Self-designed questionnaire	①Took 100 as the standard score: the average score of SUS test results was 69.2±20.0, and the average score of USE test results was 80.64±15.08. ②Cancer patients required information about healthy lifestyles, overcoming disease, and preventing side effects; We have the highest demand for motivational and relaxing motivation, especially for mindfulness exercises.
12	Kim et al [64]	South Korea	2018	Experimental study: Randomized Controlled Trial	Cancer survivors	n = 72: 72 women (breast cancer) Mean (±SD) age: 50.9±7.0 years	AVG (Experimental AVG)	\	①Avatars ②Points ③Storyline	①Promoting symptom management ②Assistiing medication management	User satisfaction: Self-designed questionnaire	①The game intervention group completed 41% of the game content on average, and the average time of receiving health education was higher than the average time of routine self-education in the control group (22.2±6.1 minutes vs 5.5±4.0 minutes; P <0.001) ②The average score of drug compliance showed that the game group was higher than the control group (7.6±0.7 vs 6.5±0.5; P <0.001), but both group…
13	Wochna Loerzel et al [63]	the United State	2020	Experimental study: Randomized Controlled Trial	Cancer survivors	n = 80: 59 women, 21 men; Mean age: 69.71 years (range = 60–84)	AVG (Experimental AVG)	\	①Avatars ②Independent decision-making mechanism	①Promoting symptom management ②Assistiing medication management ③Providing psychological support	①Self-management behavior record： from System Log Files ②User experience: Self-designed questionnaire	①The intervention group reported using more preventive behaviors, and the control group reported using more self-management behaviors.(Antiemetics were the most common strategy used, followed by dietary strategies.) ②Participants rated all aspects of the serious game highly for usability and acceptability."Easy to play"(X = 4/5), "Realistic"(X = 3.923/5),"Enjoyable"(X = 3.872/5)
14	Greysen et al [34]	the United State	2021	Experimental study: Randomized Controlled Trial	Cancer survivors	n = 232: 141 women, 91 men; Mean (±SD) age: 40±14 years	Hardware + communication	Goal-setting theory	①Points ②Progress bar ③Social mechanism	①Promoting symptom management ②Promoting physical activity	\	Daily steps in both groups incresed greatly (gamification intervention group:△=857 steps; Control group: △=548 steps).No significant difference were for participants and ugent care utilization in both groups with their baseline data.
15	Swartz et al [51]	the United State	2022	Experimental study： Quasi-Experiment	Cancer survivors	n = 60: 60 women (breat cancer) Mean (±SD) age: 57.4±10.5 years	AVG (Experimental AVG)	Social cognitive theory	①Human-computer interaction ②Avatars	①Promoting symptom management ②Promoting physical activity	①Feasibility: Recruitment rate and Retention rate ②User satisfaction: One-dimensional subjective score	①The enrollment rate was 55.9% (66/118). Even though the retention rate of natural disasters during the study was 80% (48/60), the completion rate of the game intervention group was 78% (14/18), and the completion rate of the control group was only 53% (9/17) ②The game acceptability score was 5 points (out of 5 points).The average (±SD) score of "the amount of exercise" was 4.8±0.4, and the avera…
16	Wiecek et al [38]	Australia	2020	Observational study： Retrospective Research	Patients with unclassified or multiple diseases	Patients with chronic conditions ·3 months (n = 243): 156 women, 80 men, 7 unknown; Mean (±SD) age: 43.8±15.5 years ·6 months (n = 130): 88 women, 36 men, 6 unknown; Mean (±SD) age: 45.8±17.2 years	Software + communication	Self-determination theory	①Progress bar ②Social mechanism ③Random mechanism ④Points	Assistiing medication management	\	The overall median implementation adherence was 96.8% (IQR 87.1%-100%). Though a small decreasing trend from month 4 to month 6 was found, revealed non-significant differences.The overall median implementation adherence was 96.6% (IQR 82.1%-100%) across 3 months.
17	Jessen et al [57]	Norway	2018	Observational study： Qualitative Research	Patients with unclassified or multiple diseases	Patients with chronic conditions (n = 22): 14 females, 8 males; Mean age: 35.5 years	AVG (Experimental AVG)	"Co-design approach" & "participatory design"	①Points ②Competition mechanism ③Leaderboards ④Avatars ⑤Social mechanism ⑥Stroyline ⑦Human-computer interaction	Promoting symptom management	User preference: from interviews	①All the groups mentioned the combination of "score, progress, and reward", which can set multiple categories of score points and exchange points for rewards. ②Competition mechanism was a way to improve participation, but for long-term laggards, it would dampen patients' enthusiasm. ③For elderly patients with chronic diseases, the functional interface of the application should be as simple as pos…
18	Zeng et al [42]	the United State	2017	Literature study: Systematic review	Patients with unclassified or multiple diseases	Included AVG interventionl studies on elderly with chronic diseases (N = 19)	AVG (Commercial AVG)	Self-determination theory	①Avatars ②Human-computer interaction ③Points	①Promoting physical activity ②Promoting cognitive function ③Providing psychological support	\	①Physiologically: Most studies of AVG in older adults had focused on whether it had a positive effect on balance, with 10/11 studies showing that AVG rehabilitation improved both static and dynamic balance. Those patients who had played video games are more irritating, and older adults who were unfamiliar with technology may be frustrated. ②Psychological: Few studies investigated psychological re…
19	Miller et al [39]	Canada	2016	Other studies: Expert Testimony	Patients with unclassified or multiple diseases	\	Software + communication	\	①Points ②Badge ③Leaderboards ④Progress bar ⑤Social mechanism	Promoting symptom management	\	①The badges element were a reflection of game achievement, visualizing user growth. The leaderboard element was the dynamic personal progress and achievements. The points element and progress bar element were dynamic display of the users'growth, encouraging them continued. ②Gamification design required incentive mechanics, giving rewards was a better way to increase user engagement than tracking …
20	Davis et al [15]	Australia	2021	Literature study: Systematic review	Patients with unclassified or multiple diseases	n = 657: 68 women, 493 men; Age range: 40-89	AVG (Experimental AVG)	\	①Human-computer interaction ②Points ③Random mechanism ④Collaboration mechanism	Promoting symptom management	\	Despite the increased availability of game-based health apps, this review highlights the lack of rigorous assessment of outcomes in older CVD patients, so nurses are prone to limitations in rationally recommending apps.
21	Tizuka et al [40]	Brazil	2020	Observational study： Qualitative Research	Patients with unclassified or multiple diseases	n = 10: 10 women Age range: > 50 years old	Software + communication	Self-determination theory	①Social mechanism ②Share mechanism ③Badge ④Points ⑤Human-computer interaction ⑥Leaderboards	①Promoting symptom management ②Assistiing medication management	User preference: from interviews	·Six common forms of reward: three are related to internal motivation - love type, thumb type and reward interface sharing; Three are related to external motivation - trophies, medals and achievement badges. In addition to one who thought that no reward form was needed, the "sharing reward interface" was recognized by all the rest, and 70% of participants preferred intrinsic motivation rewards. ·…
22	AlMarshedi et al [60]	the United Kingdom	2017	Other studies: Expert Testimony	Patients with unclassified or multiple diseases	\	\	"The wheel of Sukr"	①Level ②Social mechanism ③Badge ④Human-computer interaction ⑤Avatars	Comprehensive function	\	Fun can be reflected through badges, points, challenges and competition, which are closely related to respect and motivation. The theme of respect can be reflected through the ranking, level, progress bar and reputation mechanism. The theme of growth can be reflected through goals and timely feedback, often used together with points and badges, and closely related to the theme of self-management.…
23	Tran et al [43]	Australia	2022	Literature study: Scoping review	Patients with unclassified or multiple diseases	Included AVG interventionl studies with chronic diseases (N = 11)	AVG (Experimental AVG)	①Self-determination theory ②Goal-setting theory ③Transtheoretical model ④Information-motivation-behavioral skills model of behavior change	①Points ②Social mechanism ③Leaderboards	Assistiing medication management	\	①If the point element provided with economic incentives, it was more likely to accept the task or investigation in the application and the sensitivity of data privacy, but it was not clear how effective it was to improve drug compliance only by the economic incentives in the mobile application. ②When designing gamification intervention, it was suggested that nurses should capture the preferences …
24	Kim et al [87]	South Korea	2022	Literature study: Systematic review	Patients with unclassified or multiple diseases	Included AVG interventionl studies for chronic diseases patients with depression(N = 17)	AVG (Commercial AVG + Experimental AVG)	\	①Points ②Human-computer interaciton ③Social mechanism ④Avatars	Providing psychological support	\	①The aggregate effect size between the two groups of gamification intervention and routine intervention is expressed by the standardized mean difference (SMD), indicating that serious play intervention has a moderate effect and can effectively reduce depression in elderly patients (SMD: -0.54, 95% CI: -0.79 to -0.29, P<0.001). ②The influence of gamification in the community or family was better t…
25	Dithmer et al [59]	Denmark	2016	Observational study： Qualitative Research	Patients with unclassified or multiple diseases	n = 10: 4 women, 6 men; Age range: 48-89 years old	AVG (Experimental AVG)	\	①Badge ②Leaderboards ③Level ④Points ⑤Random mechanism ⑥Collaboration mechanism ⑦Human-computer interation	Promoting physical activity	①User experience: from interview ②Self-management behavior record: from System Log Files	All participants used this game every day. Patients viewed points and leaderboards less frequently (once every three days), and the attraction of medals was not as good as points, because the medals were obtained too covertly, and they even didn't realize when to obtain them. However, the players who were interested in collecting them would actively collect them.In addition to the competition, mo…
26	Perrochon et al [70]	France	2019	Literature study: Systematic review	Patients with unclassified or multiple diseases	Contain sample n = 611: 282 females, 329 men Age range: 36-74	AVG (Commercial AVG + Experimental AVG) + VR	\	①Avatars ②Points ③Human-computer interation	Promoting rehabilitation exercises	①Completion: Statistical results ②Safety: Adverse events	Compared with the traditional rehabilitation methods in the control group, the intervention effect on the upper and lower limbs in the commercial game system was insignificant(e.g. the Nintend Wii Balance Board). Although some patients in the intervention group did not meet the recommendations of intervention, the number of patients who reached the number of courses of treatment was high, and the…
27	Chatzitofis et al [68]	Greece*	2015	Other studies: Introduction of the gamification design	Coronary heart disease patients	n = 6: 3 women, 3 men; Mean (±SD) age: 62.83±12.22 years	AVG (Experimental AVG)	\	①Human-computer interaction ②Avatars	Promoting physical activity	\	Most feedback said that HeartHealth was a novel and useful tool for their cardiac rehabilitation program, which could help exercise (e.g. slow jump, boxing, squatting, jumping and stretching, each action for 10 minutes) and monitor the rehabilitation program of patients with cardiovascular diseases.
28	Cechetti et al [14]	Brazil	2019	Experimental study: Pilot Project	Patients with hypertension	n = 14: 11 women, 3men; Mean (±SD) age: 47.5±10.5 years	Software + communication	\	①Points ②Progress bar ③Level ④Leaderboards ⑤Human-computer interaction	Promoting symptom management	①Accessibility：Acceptance Questionnaire (based on Technology Acceptance Model) ②Participation: Self-designed questionnaire ③Self-management behavior record: from System Log Files	①In the group of using non-game-based applications, participants reported negative feelings, indicating that non-game-based applications are not enough to motivate participants to change their treatment habits. It showed that gamification provided users more motivation, and the motivation and commitment to health control were positive. ②In the acceptance questionnaire, the usability dimension sco…
29	Ling Wang. et al [41]	China	2021	Observational study： Cross-sectional Descriptive Research	Coronary heart disease patients	n = 181: 89 women, 92 men; n = 104 > 60 years old	Software + communication	\	①Social mechanism ②Restriction mechanism	Promoting symptom management	User preference: self-designed questionnaire	①The survey results found that it was more popular to provide coronary heart disease-related knowledge and disease management methods than to emphasize the importance of disease management. ②In the form of information presentation, the text should be combined with voice, pictures, videos, and other forms in combination with the physiological characteristics of the elderly with vision loss. ③Perso…
30	Sawa et al [13]	Japan*	2022	Literature study: Scoping review	Coronary heart disease patients	Included AVG interventionl studies with coronary heart disease (N = 5)	AVG (Commercial AVG)	\	Human-computer interaction	Promoting physical activity	①User preference: from interview ②User experience: from interview	①The efficacy results of AVG interventions were inconsistent, although interventions with home AVGs were safe and feasible and ineffective in improving outcomes such as the motor motivation, motor self-efficacy, and physical activity. ②From the perspective of the balance between efficacy and safety management, especially in controlling exercise intensity, the application of commercial AVG as a th…
31	Buchem et al [58]	Germany	2021	Other studies: Introduction of the gamification design	Patients with hypertension	n = 22: 13 women, 9 men Mean (±SD) age: 74.50 ± 3.64 years	AVG (Experimental AVG) + VR	Mechanics-Dynamics-Aesthetics Framework	①Avatars ②Human-computer interaction	Promoting physical activity	①User experience: from interview and User Experience Questionnaire (UEQ) ②User preference: from interview and User Interface Features Questionnaire (UIF)	There was a high positive correlation between perceptual familiarity with sports games and satisfaction with sports games. Thus, the overall user experience of older participants might improve with increasing familiarity with sports games and virtual agents, which can be enhanced by repeated use of sports games.
32	Lieberman et al [89]	the United State	2012	Literature study: Review	Diabetes patients	Included AVGs (N = 14)	AVG (Experimental AVG)	\	①Avatars ②Collaboration mechanism ③Challenge mechanism	①Promoting symptom management ②Assistiing medication management ③Promoting physical activity	\	The innovative results of diabetes self-management gamification provided a strong evidence-based basis for health principles, which could be integrated into future game design and support diabetes patients' self-management.
33	Kamel Boulos et al [61]	the United Kingdom*	2015	Other studies: Expert Testimony	Diabetes patients	\	\	"The Ayogo model"	①Avatars ②Social mechanism ③Storyline ④Human-computer interaction	Promoting symptom management	\	①The three elements of the Ayogo model are narrative, progress, and social interaction, which gives "surmountable challenge" meaning to chronic disease self-management, helps patients actively integrate disease control goals into each game goal, and encourages players to move forward towards the goal through visual game elements such as points. Social functions are used to satisfy the desire of p…
34	Theng et al [17]	Singapore	2015	Literature study: Systematic review	Diabetes patients	Included AVG interventionl studies with diabetes(N = 10)	AVG (Commercial AVG + Experimental AVG) + VR	"Self-efficacy"	Avatars	Promoting symptom management	\	All of the studies measured some form of behavioral outcome, and all demonstrated the feasibility and potential of game-based commands to improve the lives of people with diabetes.
35	Höchsmann et al [16]	Switzerland*	2017	Experimental study: Randomized Controlled Trial	Diabetes patients	n = 36: 17 females, 19 males; Age range: 45-70 Mean (±SD) age in the conrol group: 58±6 years; Mean (±SD) age in the experiment group: 56±5 years	AVG (Experimental AVG)	"Intrinsic motivation"	Human-computer interaction	Promoting physical activity	①Self-management behavior record： from System Log Files ②User experience: from interview	Gamification intervention increased intrinsic motivation for physical activity and led to improvements in physical activity compliance. Compared with commercial fitness games, the homemade game scenarios had motivational elements and were significantly effective in promoting daily walking. But the duration of strength training during the game intervention was reduced (70.4% vs. 96.5 percent), sug…
36	Talley et al [31]	the United State	2019	Observational study： Qualitative Research	Diabetes patients	n = 33: 13 women, 20 men; Mean (±SD) age: 40±13 years old	AVG (Experimental AVG)	\	①Human-computer interaction ②Collaboration mechanism ③Social mechanism	Providing psychological support	User experience: from interview	The research participants' feedback said that the educational methods of this platform were highly enlightening, emphasizing that the education provided by the game software platform in the clinic environment was more acceptable, and suggest inviting family members or close contacts to participate in it.
37	Asadzandi et al [28]	Iran	2020	Literature study: Systematic review	Diabetes patients	Included AVG interventionl studies with diabetes patients(N = 35)	AVG (Commercial AVG + Experimental AVG) + Robot	\	①Progress bar ②Human-computer interaction	①Promoting symptom management ②Promoting physical activity	\	This study summarized the gamification forms of diabetes, including video games, matching sensors, and motion monitors. The goal of gamification is to take knowledge and skills as the goal of the game and pass them on to learners through repetition, feedback, and entertainment. However, the gamification development of diabetes needs the support of interdisciplinary teams and high financial costs.…
38	Patel et al [35]	the United State	2021	Experimental study: Randomized Controlled Trial	Diabetes patients	n = 361: 202 women, 159 men; Mean (±SD) age: 52.5±10.1 years	Hardware + communication	\	①Level ②Social mechanism ③Points ④Human-computer interaction ⑤Share mechanism	①Promoting physical activity ②Providing psychological support	①User satisfaction: One-dimensional subjective score ②Safety: Adverse events	①In terms of step change, the results of this study showed that the intervention effect of the competition mechanism was the best, followed by the family support mechanism. In terms of weight control, the weight loss rate of the family support mechanism group was the highest in 6 months intervention period and remained stable in the later period, while the weight loss rate of the competition mech…
39	Ling et al. [52]	the United State	2022	Experimental study： Mixed Research	Diabetes patients	n = 14: 5 women, 9 men; Mean age: 48 years old	AVG (Experimental AVG)	Social cognitive theory	①Avatars ②Progress bar ③Independent decision-making mechanism ④Human-computer interaction ⑤Points ⑥Restriction mechanism (time) ⑦Social mechanism	①Assistiing medication management ②Promoting physical activity ③Promoting cognitive function	User satisfaction: Self-designed questionnaire	Obese patients felt that the combination of role-playing style and quizzes-based games helped them best understand diabetes management (average likeability score and usefulness score were 6 (out of 10 points), usefulness was moderately correlated with continuation intention and recommendation intention, indicating that patients found the game useful and interesting, and intended to continue to re…
40	Forman et al [55]	the United State	2021	Experimental study: Randomized Controlled Trial	Obesity patients	n = 76: 51 women, 25 men; Age range: 18-65 Mean (±SD) age in men: 43.4±11.80 years; Mean (±SD) age in women: 48.3±7.56 years	AVG (Experimental AVG)	"Inhibitory control"	①Avatars ②Human-computer interation	①Promoting physical activity ②Promoting cognitive function	①User satisfaction: One-dimensional subjective score ②Completion: Statistical results	The used gamification elements in this research had a positive effect on men, but not on women, despite a 90% participation rate among women. Compared to women, men may be more susceptible to game elements that evoke competitive and achievement-based motivations. Women may have responded well to other forms of gamification not investigated in the current study, which included storyline, graphics,…
41	Cáceres et al [56]	the United State	2022	Experimental study: Pilot Project	Obesity patients	n = 30: 26 women, 4 men; Mean (±SD) age: 49.9±12.4 years	AVG (Experimental AVG)	"Inhibitory control"	①Restriction mechanism ②Points ③Human-computer interation	①Promoting physical activity ②Promoting cognitive function	①Feasibility: Retention rate ②Completion: Statistical results	Mean BMI decreased in both groups after the intervention, but the combined consistently controlled training group decreased more (BMI: -0.9 vs -1.2, body weight: -2.5% vs -3.4%). There was no difference in cognitive function between the two groups, but food tracking was more frequent in both groups and was associated with decreased BMI (r = -0.506, P = 0.045). Gamified weight management is descri…
42	Constantinescu et al [46]	Canada	2017	Other studies: Expert Testimony	Stroke survivors	\	Software + communication	Flow theory	①Avatars ②Human-computer interaction	Promoting rehabilitation exercises	\	①Combining the Flow theory with mHealth technology, patients can timely receive personalized information from doctors through human-computer interaction. Therefore, patients can timely adjust their self-management goals and avoid fatigue and anxiety. ②Based on the patients' preferences, setting fascinating scenes through avatar element can improve patients' perseverance in rehabilitation training…
43	Goršič et al [44]	the United State	2017	Experimental study: Multisession Evaluation	Stroke survivors	n = 35: Clinic group (n=20), Mean (±SD) age: 52.7±13.7 years; Home group (n=15), Mean (±SD) age: 57.8±11.7 years	AVG (Experimental AVG) + Robot	Self-determination theory	①Avatars ②Human-computer interaction	Promoting rehabilitation exercises	①User experience: Self-designed questionnaire ②Self-management behavior record： from System Log Files	In a home setting, competitive AVGs played by stroke survivors with arm injuries with healthy relatives and friends had greater arm recovery potential, and participants played more frequently and preferred more difficult games. Thus, competitive exercise with friends and family improves recovery outcomes compared to exercise alone.
44	Standen et al [71]	the United Kingdom	2015	Experimental study： Mixed Research	Stroke survivors	n = 17: 9 women, 8 men; Mean (±SD) age: 59.00±12.03 years	AVG (Commercial AVG) + Customized gloves	\	①Avatars ②Human-computer interaction	Promoting rehabilitation exercises	①Self-management behavior record： from System Log Files ②User experience: from interview	①After the 8-week intervention, only 8 people completed the outcome measurement, and 7 of them reached the recommended frequency of use (3 times a day). ②Technical obstacles encountered during the study, including the limitations of hardware equipment and their unfamiliarity with the equipment, were mentioned in the interview. There was a weak positive correlation between the duration of continuo…
45	Rohrbach et al [72]	Germany*	2019	Literature study: Scoping review	Stroke survivors	Included AVG interventionl studies with stroke surviors(N = 155)	AVG (Commercial AVG + Experimental AVG)+ VR	\	①Avatars ②Human-computer interaction	Promoting rehabilitation exercises	\	①The most commonly described relationship is the motivation that leads to motor learning, and enjoyment was emphasized as the core of the design principle. ②Motivation might increase training intensity, influence motor learning, and neuroplasticity, engage in game selection, personalize game functions to attract and motivate user potential, trigger the ability of multiple players to compete or co…
46	Van Wijck et al [47]	the United Kingdom	2012	Other studies: Introduction of the gamification design	Stroke survivors	\	AVG (Commercial AVG) + Infrared camera	Flow theory	Human-computer interaction	Promoting rehabilitation exercises	Self-management behavior record： from System Log Files	This study showed that using the Nintendo Wii, and music games based on personal music preferences, exercise ability and speed settings were feasible for the rehabilitation of upper limb function of stroke survivors. Future clinical trials were required to improve the feedback mechanism of joint kinematics to promote motor learning.
47	Swanson et al [48]	the United State	2015	Literature study: Systematic review	Stroke survivors	\	AVG (Commercial AVG + Experimental AVG)	①Operating conditions effect ②Flow theory	Human-computer interaction	Promoting rehabilitation exercises	\	14/15 studies (93%) found that muscle tone, strength, and other motor functions were enhanced, as well as the ability to multitask. The motivation was mentioned and evaluated in 9 studies (50%). The typical theoretical framework was the Flow theory. It was believed that motivation could help achieve through three key settings as followed, meaningful games, high-frequency interaction with shared i…
48	Wingham et al [30]	the United Kingdom	2015	Observational study： Qualitative Research	Stroke survivors	n = 18: 7 women, 11 men; Mean age: 65 years old	AVG (Commercial AVG)	\	Human-computer interaction	Promoting rehabilitation exercises	User experience: from interview	①In addition to 2 participants, most of the patients were satisfied with the way of family rehabilitation and thought that the training would become more flexible and confidential. The progress of rehabilitation in the process of receiving feedback in time in the game. Although the game had multi-sensory stimulation (audio and video) that can provide encouragement, some patients thought that it w…
49	Wang et al [73]	China	2022	Literature study: Systematic review	Stroke survivors	Included AVG interventionl studies with stroke surviors(N = 24)	AVG (Commercial AVG + Experimental AVG) + VR	\	Human-computer interaction	①Promoting rehabilitation exercises ②Promoting cognitive function	\	①VR technology was based on immersion, interactivity, and imagination, combined with repeated training as the main strategy of VR upper limb rehabilitation technology system to help stroke patients recover upper limb function. It had a medium to large effect size in the recovery of upper limb motor function and hand flexibility, but had no significant impact on the improvement of daily life quali…
50	Marques-Sule et al [74]	Spain	2021	Experimental study: Randomized Controlled Trial	Stroke survivors	n = 29: 11 women, 18 men; Mean (±SD) age in experiment group: 61.5±8.4 years; Mean (±SD) age in control group: 58.2±7.4 years	AVG (Commercial AVG) + VR	\	Human-computer interaction	Promoting rehabilitation exercises	\	Randomized to 2 groups: conventional physical therapy and VR with Nintendo Wii.The balance function and gait of stroke patients in the two groups were intergroup by time, but the upper limb function (shoulder, forearm, and wrist) was statistically different only in time, and there was no intergroup by time. Despite the absence of specific gait training in the intervention, weight-bearing symmetry…
51	Moan et al [75]	Norway	2021	Observational study： Qualitative Research	Stroke survivors	n = 5: 2 women, 3 men; Mean age: 59 years old	AVG (Experimental AVG) + VR + treadmill	\	①Avatars ②Human-computer interaction	Promoting rehabilitation exercises	①User preference: from interviews ②Safety: Adverse events	①All participants completed the immersive treadmill game in an average time of 21.45 minutes. It was the first time they experienced motivation to exercise and achieve through VR games on a treadmill. Doctors believe that patients can interrupt the game at any time, lowering the threshold of experience and maintaining safety, which is a potential motivation to provide patients with a sense of con…
52	Triandafilou et al [76]	the United State	2018	Experimental study: Pilot Project	Stroke survivors	n = 15 Age range: 33-81	AVG (Experimental AVG) + VR	\	①Avatars ②Human-computer interaction ③Social mechanism	Promoting rehabilitation exercises	User experience: Self-designed questionnaire	On the whole, the feedback of the VERGE system is positive. 13 out of 15 people thought the treatment was effective and preferred to practice with their partners. Fourteen of them said they were satisfied that having a virtual partner improved their motivation. However, compared with other systems, the VERGE system had the least number of people in home rehabilitation and was inferior to the Home…
53	Tamayo-Serrano et al [77]	France	2018	Literature study: Review	Stroke survivors	Included AVG interventionl studies with stroke surviors(N = 32)	AVG (Commercial AVG)	\	①Independent decision-making mechanism ②Human-computer interaction ③Social mechanism	①Promoting rehabilitation exercises ②Promoting cognitive function ③Providing psychological support	\	①A total of 20 characteristics was extracted, which were: permitted family use, social connection, variety, interaction quality, patient monitoring, technological familiarity, incentive reward, meaningful game, interaction mode, emotional recognition, feedback, etc. ②Use gamification to improve patients' motivation to continue practicing at home and reduce rehabilitation barriers caused by geogra…
54	Koutsiana et al [78]	Greece	2020	Literature study: Scoping review	Stroke survivors	Included AVG interventionl studies with stroke surviors(N = 169)	AVG (Commercial AVG + Experimental AVG)	\	①Human-computer interaction ②Points	Promoting rehabilitation exercises	\	①The definition of "mHealth applications" includes research that displayed AVGs through VR or AR. Most of them solved problems through VR systems (74.6%, 126/169), followed by video games (15.4%, 26/169) and AR system games (10.1%, 17/169). Most studies involve upper limb/limb rehabilitation, while others focus on specific parts of the upper limb (fingers, palms, shoulders, etc.) ②There was a wid…
55	Omar et al [54]	Malaysia	2019	Other studies: Introduction of the gamification design	Stroke survivors	\	AVG (Experimental AVG)	Persuasive system design model	①Avatars ②Human-computer interaction ③Points ④Badge	Promoting rehabilitation exercises	\	①Gamification of stroke rehabilitation might increase patients' motivation and participation in rehabilitation activities, thus contributing to faster recovery. In addition to being an interactive experience, AVGs could also be used as a tool of persuasion, so that could be used to persuade stroke patients to develop good behavior during rehabilitation activities. ②There were two steps to achieve…
56	Pereira et al [53]	Portugal	2021	Experimental study: Pilot Project	Stroke survivors	n = 20: 8 women, 12 men; Mean (±SD) age: 60.4±8.20 years	AVG (Experimental AVG)	"Intrinsic motivation"	①Points ②Human-computer interaction ③Social mechanism	①Promoting rehabilitation exercises ②Promoting cognitive function	User experience: Game Experience Questionnaire (GEQ)	①Dependent cooperation (where two players consecutively catch balls of the same color for a score) has the best overall performance because it promotes more behavioral engagement than competitive and cooperative modes. The game mode of independent collaboration, in which two players each catch a ball and score as a team total, showed a significant decrease in behavioral participation. The competi…
57	Hung et al [79]	China	2016	Observational study： Cross-sectional Descriptive Research	Stroke survivors	n = 30: 8 women, 22 men; Mean (±SD) age: 55±18 years	AVG (Commercial AVG)	\	Human-computer interaction	①Promoting rehabilitation exercises ②Providing psychological support	User preference: self-designed questionnaire	①For patients, they prefer to have rehabilitation exercises in the hospital because they can get guidance and encouragement from the therapist. We hope to get more game rehabilitation systems integrated into leisure and entertainment projects in life so that stroke rehabilitation games can be closer to life. ②For therapists, the logic and challenge of the game should be considered in the design o…
58	Feingold-Polak et al [80]	Israel	2021	Experimental study: Pilot Project	Stroke survivors	n = 24: 11 women, 13 men; Age range: 40-77 Mean (±SD) age in robot intervention group: 54.8±13 years Mean (±SD) age in computer intervention group: 62.6±15 years	AVG (Experimental AVG) + Robot	\	Human-computer interaction	Promoting rehabilitation exercises	①User satisfaction: User Satisfaction Evaluation Questionnaire (USEQ) ②User experience: Self-designed questionnaire ③User preference: from interview	No one in the robot+AVG group quitted, and 2 people in the computer group quitted. The patient indicated that the robotic system could meet the needs of the upper limb rehabilitation of stroke patients and would like to recommend the continued use of the system for training. Patients with color blindness were not included in the experiment. Future studies should consider whether color distinguish…
59	Ferreira et al [81]	Portugal	2020	Other studies: Expert Testimony	Stroke survivors	n = 6 Age range: 50-69 years	AVG (Commercial AVG + Experimental AVG)	\	①Human-computer interaction ②Points ③Level ④Leaderboards ⑤Restriction mechanism	Promoting rehabilitation exercises	\	①Advantages in rehabilitation based on virtual reality technology were as followed: increasing the number of exercise repetitions and patient participation through multi-sensory stimulation; providing traceale patients' rehabilitation ability. ②However,patients with movement disorders were prone to negative effects on their self-esteem when they were asked to perform actions beyond their ability.…
60	Hashim et al [19]	Malaysia	2019	Experimental study: Pilot Project	Stroke survivors	\	AVG (Experimental AVG) + VR	\	Human-computer interaction	①Promoting rehabilitation exercises ②Promoting cognitive function	Self-management behavior record： from System Log Files	The experimental AVG was designed to challenge stroke patients to walk in different environments while counting down, with the exercise becoming progressively more difficult. The device is light and does not increase the functional burden to stroke patients; Affordable, will not increase the family's economic burden.
61	Lehmann et al [82]	Switzerland*	2020	Observational study： Qualitative Research	Stroke survivors	n = 5: 1 women, 4 men; Age range: 55-75 Mean (±SD) age: 63.6±7.86 years	AVG (Experimental AVG) + VR	\	Human-computer interaction	Promoting rehabilitation exercises	User experience: from interview	①This paper summarized medical and clinical related topics and social and personal related topics related to YouGrabber's new virtual reality system. Most participants liked the system, found it easy to use, and were willing to stick with it for a long time. Its feedback model has been praised for helping to correct mistakes in training and giving participants support and positive motivation. ②4 …
62	Charles et al [33]	the United Kingdom	2020	Other studies: Expert Testimony	Stroke survivors	\	AVG (Experimental AVG) + VR	①Flow theory ②Mechanics-Dynamics-Aesthetics Framework	①Avatars ②Human-computer interaction ③Social mechanism ④Storyline	Promoting rehabilitation exercises	\	①The core of gamification is interaction, which has six forms: conflict, choice, change, opportunity, connection, and control. A humanized gamification system can be designed with the framework of "mechanics, dynamics, and aesthetics" to bring a good experience to users, and the starting point of the game setting is to promote behavior change and create a pleasant user experience. ②Virtual realit…
63	Chen et al [18]	the United State	2019	Literature study: Systematic review	Stroke survivors	Included AVG interventionl studies with stroke surviors(N = 31)	AVG (Experimental AVG) + VR + robot + computer	\	\	Promoting rehabilitation exercises	\	①Family rehabilitation was mainly due to the absence of therapists, thus reducing the participation of patients in rehabilitation. The patient's life, social environment, time challenges of daily living, and skills in using technology should also be considered. ②The study integrated the external motivation to provide entertainment and the internal motivation to adapt to the rehabilitation and dev…
64	Guerreiro et al [83]	Brazil	2022	Observational study： Cross-sectional Descriptive Research	Stroke survivors	n = 30: 16 women, 14 men; Mean (±SD) age: 58.1±10.6 years	AVG (Experimental AVG)	\	Human-computer interaction	Promoting rehabilitation exercises	Self-management behavior record： from System Log Files	Compared with the healthy group, the individuals showed a slower reaction time after stroke and chose to exercise longer. Age, stroke severity, affected upper limb function, and cognitive ability were not factors that improved the response of game characters. However, before and after the exercise, there were improvements in reaction time and other indicators, indicating that the upper limb exerc…
65	Saeedi et al [84]	Iran	2021	Literature study: Systematic review	Stroke survivors	Included AVG interventionl studies with stroke surviors(N = 60)	AVG (Commercial AVG + Experimental AVG)	\	\	Promoting rehabilitation exercises	\	①VR-based games were the most popular rehabilitation type for stroke patients, and the most commonly used gaming tools are commercial gaming devices. Based on the different types of prosthetics rehabilitation used in stroke patients, the most important types of rehabilitation were balance training, limb mobility and muscle strengthening. ②Although most of the research results suggested that the a…
66	Herne et al [49]	Australia	2022	Experimental study： Mixed Research	Stroke survivors	n = 4: 1 woman, 3 men; Age range: 62-82 Mean (±SD) age: 72.25±8.18 years	AVG (Experimental AVG) + VR + computer	Flow theory	①Human-computer interaction ②Competition mechanism	①Promoting rehabilitation exercises ②Promoting cognitive function	User experience: from interview and self-designed questionnaire	①Parameters modification of the game could make them better able to perceive clear instructions, increase the sense of interaction from the First Perseon. ②It was suggested that the screen information should be simplified to avoid too much visual information and not be able to better understand the information, thus discouraging enthusiasm. Motivational messages could be replaced by sound. ③Parti…
67	Unibaso-Markaida et al [85]	Spain	2022	Literature study: Systematic review	Stroke survivors	Included AVG interventionl studies with stroke surviors(N = 50)	AVG (Commercial AVG)	\	Human-computer interaction	①Promoting rehabilitation exercises ②Promoting cognitive function	\	Most variable outcomes had flipped to the experimental group with commercial AVGs, and the results were uniform. In terms of function and upper limb, the integration bias was beneficial to the experimental group, while balance and flexibility were not inclined to the experimental group.Due to the diversity of game methods, the results were not significant.
68	Anwar et al [69]	Pakistan	2022	Experimental study: Randomized Controlled Trial	Stroke survivors	n = 68 Mean (±SD) age: 51.56±7.20 years	AVG (Commercial AVG)	"Self-efficacy"	①Avatars ②Human-computer interaction	Promoting rehabilitation exercises	\	The VR group received one-hour VR training for three working days using Wii Sports games (tennis and boxing). After 6 weeks, the intervention helped to improve upper limb balance and function in daily life of stroke patients, but had no significant effect on sensation: there were significant differences between the two groups in Berg balance scale score, Fugl-Meyer assessment of motor function, a…
69	Jung et al [86]	the United State	2020	Experimental study: Pilot Project	Stroke survivors	n = 50 Mean (±SD) age: 72.21±9.86 years	AVG (Experimental AVG)	\	①Avatars ②Human-computer interaction ③Restriction mechanism	Promoting cognitive function	Usability: System Usability Scale (SUS)	After adhering to the Neuro-World training for 12 weeks, the experimental group showed statiscally significant improvements in cognitive level (MMSE) while the control group did not [MMSE score in the experimental group (BASE: 21.64±1.08 vs. POST: 27.57±1.45, t.ratio(27) = 6.48, P < 0.01; in the control group (BASE: 20.87±1.30 vs. POST: 16.40±4.22, t.ratio(27) = −5.06, P < 0.01)].The experimental…
70	Ozgur et al [20]	Switzerland	2021	Experimental study: Pilot Project	Stroke survivors	n = 10 Age range: > 60 years	AVG (Experimental AVG) + Robot	\	①Avatars ②Human-computer interaction ③Restriction mechanism	Promoting rehabilitation exercises	Self-management behavior record： from System Log Files	Patients with severe stroke compensated more by leaning their shoulders than healthy adults. However, lateral trunk compensation in patients with severe stroke was often lower than that in patients with mild stroke. In terms of virtual map selection, patients with severe stroke are more inclined to choose small maps, while patients with mild stroke choose large maps because the trunk could provid…
*:Multi-country collaboration COPD,Chronic Obstructive Pulmonary Disease; AVG, Active Video Game; SUS, System Usability Scale; 6MWD, Six Minutes Walk Distance; SGRQ, St George's Respiratory Questionnaire; mMRC, Multiple Myeloma Research Consortium; USE, Ease of Use Scale; CVD, Cardiovascular Disease; UEQ, User Experience Questionnaire; UIF, User Interface Features Questionnaire; BMI, body mass in…
